# Supplementary material for: Why Is Wnt/β-Catenin Not Yet Targeted in Routine Cancer Care?
Source: Pharmaceuticals (Basel). 2024 Jul 16;17(7):949. doi: 10.3390/ph17070949 (PMC11279613; doi:10.3390/ph17070949)
Supplement: Supplementary file 1 [file pharmaceuticals-17-00949-s001.zip]

Archive with 1 entries (1 files):
- pharmaceuticals-3072914-supplementary.pdf
